# Supplementary material for: Structure and function of the Arctic and Antarctic marine microbiota as revealed by metagenomics
Source: Microbiome. 2020 Apr 2;8:47. doi: 10.1186/s40168-020-00826-9 (PMC7119284; doi:10.1186/s40168-020-00826-9)
Supplement: Supplementary file 5 — Additional file 4: Table S3. Full phyla (class for Proteobacteria) list and their abundance in the polar seawater. [file 40168_2020_826_MOESM4_ESM.xlsx]

## Sheet: Sheet1
Table S3 Full phyla (class for Proteobacteria) list and their abundance in the polar seawater.
	AT04-0m-8Ar	B08-0m-8Ar	BB08-0m-8Ar	G02-7Ar	ICE04-0m-9Ar	K3-8Ar	N02-0m-8Ar	N04-0m-8Ar	N07-0m-8Ar	P06-0m-8Ar	UW012-0m-8Ar	UW022-8Ar	UW023-8Ar	UW024-9Ar	LB01-5m-8Ar	ICE04-100m-9Ar	AT04-300m-8Ar	BB08-300m-8Ar	LB01-300m-8Ar	N04-300m-8Ar	N07-300m-8Ar	P06-300m-8Ar	R16E-300m-9Ar	N02-500m-8Ar	AT04-1000m-8Ar	B08-1000m-8Ar	BB08-1000m-8Ar	ICE04-1000m-9Ar	LB01-1000m-8Ar	N07-1000m-8Ar	R16E-1000m-9Ar	N02-1500m-8Ar	ICE04-2280m-9Ar	AT04-3000m-8Ar	B08-3200m-8Ar	R16E-3236m-9Ar	BB08-3300m-8Ar	N04-3800m-8Ar	N07-3800m-8Ar	A3-09-0m-34An	A4-07-0m-34An	A5-10-0m-34An	UW042-0m-34An	UW044-0m-34An	UW048-33An	UW050-0m-34An	UW051-33An	UW056-33An	UW064-33An
Alphaproteobacteria	0.19078	0.524521	0.131143	0.438574	0.479193	0.206733	0.442581	0.501835	0.48569	0.523681	0.645748	0.225196	0.274806	0.43533	0.338279	0.372017	0.371931	0.282858	0.201575	0.368674	0.30216	0.220193	0.304337	0.356626	0.295334	0.383791	0.132681	0.410082	0.224834	0.318345	0.305911	0.297665	0.620493	0.435172	0.23464	0.254348	0.268321	0.382003	0.309948	0.576719	0.479442	0.437482	0.593087	0.599213	0.322547	0.503344	0.636749	0.676902	0.501646
Gammaproteobacteria	0.279969	0.156808	0.503947	0.315399	0.318652	0.106887	0.162238	0.229315	0.28761	0.278497	0.193372	0.25371	0.252179	0.363644	0.387078	0.203113	0.262901	0.324561	0.383864	0.238996	0.190045	0.234104	0.190183	0.196765	0.169677	0.225295	0.326567	0.191163	0.294046	0.16772	0.288114	0.242296	0.178466	0.240517	0.397994	0.340916	0.22148	0.193054	0.159902	0.237043	0.38736	0.448629	0.262643	0.240975	0.339037	0.284572	0.254943	0.193522	0.231685
Bacteroidetes	0.159432	0.144685	0.269334	0.0517097	0.117231	0.345695	0.162522	0.116763	0.105973	0.0464553	0.0334509	0.127324	0.207113	0.0966899	0.205808	0.0639599	0.145051	0.122197	0.116915	0.0549642	0.0763343	0.0777772	0.030607	0.0465288	0.0868872	0.11772	0.48945	0.12087	0.189207	0.0955992	0.0285294	0.0563803	0.119299	0.0661468	0.0293639	0.0832085	0.171413	0.0768486	0.0684253	0.14885	0.113139	0.0990709	0.106322	0.126124	0.0731547	0.14563	0.0206263	0.0519378	0.109545
Cyanobacteria	0.0159158	0.0593061	0.0679609	0.0736472	0.0419241	0.126674	0.0495497	0.0111162	0.0768014	0.0768317	0.0374118	0.0390506	0.0559629	0.0108078	0.0120944	0.00394814	0.00267559	0.00508629	0.0172014	0.0163082	0.0641235	0.0331822	0.00202582	0.00650403	0.00428937	0.105804	0.00466878	0.00560102	0.0071077	0.0659087	0.00484225	0.00566052	0.00224452	0.0137869	0.00573726	0.00867275	0.00574085	0.0266855	0.0649528	0.00969894	0.0019439	0.00296577	0.00135691	0.00482495	0.174692	0.0213254	0.00859213	0.00427157	0.00348083
Actinobacteria	0.0572774	0.0293458	0.00551918	0.0072051	0.00557466	0.0388008	0.0903375	0.0165223	0.00685555	0.00581277	0.00705533	0.172554	0.0875559	0.0019196	0.0113829	0.0187728	0.0361204	0.0230275	0.107462	0.131093	0.0418656	0.0653339	0.039174	0.0335446	0.0752564	0.0546165	0.0297204	0.0100777	0.0962205	0.0317168	0.0123552	0.105882	0.00639428	0.0339398	0.0625226	0.00858194	0.054284	0.0738019	0.0843439	0.00172867	0.000767761	0.000494295	0.00147191	0.00110572	0.00191246	0.00500398	0.00490424	0.0199717	0.00121897
Crenarchaeota	0.0430225	0.00096795	0.00181729	0.0106905	0.00254283	0.00529317	0.00198767	0.00796804	0.00684357	0.00554714	0.00987127	0.00337682	0.00372144	0.00261324	0.00619964	0.0938893	0.0505636	0.0631358	0.0281076	0.0105735	0.106598	0.0752782	0.113471	0.091509	0.064148	0.00185474	0.000151494	0.0557603	0.0210743	0.0824708	0.0593301	0.0504573	0.00652477	0.0928165	0.0417871	0.0144849	0.0477049	0.0412918	0.0431365	0.00125444	0.000620743	0.00108947	0.000206987	0.000344639	0.00895435	0.00168358	0.00247153	0.000876945	0.000785557
Verrucomicrobia	0.00546651	0.0169622	0.00334612	0.00172805	0.00086391	0.131211	0.00196739	0.00523242	0.000551321	0.00281263	0.00621983	0.0827951	0.0222187	0.00262937	0.00338294	0.0157671	0.00629258	0.0407662	0.00856914	0.00725806	0.00838393	0.0169775	0.0150106	0.00795731	0.0173774	0.0144023	0.00241014	0.00487226	0.00330508	0.00738925	0.00574081	0.00592293	0.00245332	0.0137304	0.00850801	0.00849112	0.037849	0.00991075	0.00512611	0.00122384	0.00163353	0.000786838	0.000367977	0.000387719	0.00140585	0.00411542	0.0054736	0.000975955	0.00383297
OD1	0.0959138	0.00482439	0.000451919	0.00102512	0.00519976	0.00113425	0.0358592	0.0401225	0.00183374	0.00326578	0.0127182	0.0103266	0.0231609	0.0113724	0.0070853	0.00672457	0.0309179	0.00508629	0.0194122	0.027043	0.0170518	0.0203009	0.00392961	0.030638	0.0730567	0.00703958	0.00106046	0.0125554	0.0283242	0.0313042	0.0153504	0.0495202	0.0123579	0.00838136	0.0243043	0.0438178	0.0146569	0.0360407	0.0873093	0.00221821	0.000114347	0.000635523	0.0168349	0.0161837	0.00195045	0.00935322	0.00243271	8.48656e-05	0.0157789
Betaproteobacteria	0.00556326	0.0316197	0.00574033	0.0779234	0.01379	0.0115788	0.0151712	0.0366704	0.0152452	0.0365642	0.0210422	0.0208494	0.0292377	0.0609433	0.0106425	0.0052472	0.00493001	0.0253049	0.00863231	0.0291935	0.00716691	0.014865	0.0181348	0.0117454	0.00703896	0.0343267	0.00864895	0.00807879	0.00337616	0.0096218	0.0607528	0.00935298	0.0127103	0.0117339	0.0242892	0.115992	0.00871288	0.0236209	0.00867581	0.0138141	0.0113367	0.00468068	0.0127872	0.00667739	0.0263185	0.011598	0.0263846	0.0165771	0.0235261
Chlamydiae	0.00109653	0.000814307	0	7.32225e-05	0.00110841	0.000110274	0.00144005	0.000347381	0.00027566	0.00021876	0.00108305	0.00142919	0.00202559	0.000403278	7.25953e-05	0.0014519	0.00104051	0.000860367	0.00322132	0.00191756	0.000784303	0.00206101	0.00141564	0.00228713	0.0013473	0.0012646	0	0.00276928	0.00669901	0.000970674	0.00262081	0.00410481	0.00190523	0.00107357	0.00522527	0.00417745	0.000533442	0.00170257	0.000981127	0.000474238	0.000522731	0.000121052	0.000574964	0.00025848	7.59917e-05	0.000187064	0.000168219	0.000113154	0.103721
Deltaproteobacteria	0.00678879	0.00212027	0.00049038	0.00159625	0.00136922	0.00393837	0.00405647	0.00236653	0.00119852	0.00317202	0.00235178	0.00945789	0.00519746	0.00187121	0.00135027	0.0681882	0.0177381	0.0600233	0.0140012	0.00709677	0.0552798	0.0754586	0.0939201	0.0558203	0.0416839	0.00351277	0.000234128	0.0457659	0.0045667	0.0469563	0.0560104	0.0152197	0.00627683	0.0329604	0.0169558	0.0112155	0.0648005	0.0199111	0.0280448	0.00198874	0.000718755	0.000978503	0.000804949	0.0013642	0.00291301	0.00154328	0.00265269	0.00237624	0.000568851
SAR406	0.000854646	7.68214e-05	0.000105768	2.9289e-05	0.000603107	0.000204795	0.000121694	0	0.000323601	0.000484398	0	0.00175146	9.42137e-05	0.00372629	8.71143e-05	0.0516824	0.00990958	0.0150817	0.00650581	0.00145161	0.0412976	0.0392364	0.0651925	0.0380712	0.0306305	0.000519889	0	0.0300872	0.00191908	0.0344346	0.041259	0.00279277	0.00597669	0.0167816	0.00296651	0.0245198	0.0346991	0.0163984	0.0171311	0.000520132	0.00049006	0.000514471	4.59971e-05	0.0001436	3.79958e-05	0.00411542	0	0	0
Chloroflexi	0.00456349	0.00118305	0.000269228	0.00166947	0.00153222	0.00160686	0.00221077	0.00132439	0.00104272	0.00176571	0.00142344	0.00392327	0.0027479	0.000129049	0.000232305	0.0241219	0.00327016	0.00189787	0.00530571	0.0101613	0.023502	0.0300134	0.0520612	0.0283985	0.026891	0.00188284	0.000661066	0.0462448	0.00708993	0.0242062	0.0302766	0.0116209	0.00392791	0.00570686	0.00933622	0.00490396	0.00873828	0.0171332	0.0306023	3.0596e-05	0	6.0526e-05	4.59971e-05	2.872e-05	0.000164649	9.35322e-05	0.000517598	0.000212164	8.12645e-05
GN02	0.0506499	0.000199736	0.000153845	0	0.000130401	0.00063014	0.00186597	0.00175861	9.58819e-05	4.68772e-05	9.28333e-05	0.00162536	0.00288922	0	0.00322323	0.000662269	0.0125108	0.000683233	0.00484251	0.00492832	0.000824871	0.000721352	0.000536965	0.00119121	0.00890869	0.000154562	8.26332e-05	0.0012493	0.0221227	0.00256015	0.00239617	0.00714125	0.000508932	0.002618	0.0018823	0.00177088	0.00193055	0.00216854	0.0057655	0	0	0.000373243	0	0	7.59917e-05	9.35322e-05	2.58799e-05	0	2.70882e-05
Firmicutes	0.00174154	0.00248901	0.00179806	0.00229919	0.00154852	0.00348152	0.00200795	0.000977008	0.00152212	0.0011563	0.00457977	0.00830893	0.00339169	0.00204865	0.00177132	0.00282738	0.00250217	0.00161952	0.00823227	0.00636201	0.00259631	0.00273083	0.0032462	0.00650403	0.00241964	0.00404671	0.000964055	0.00389364	0.00158146	0.00286349	0.0116563	0.0295959	0.00271431	0.000489698	0.0385195	0.0230668	0.00198135	0.00491057	0.00567731	0.00134622	0.000294036	0.00064561	0.000390975	0.000373359	0.021189	0.00102885	0.0201216	0.0209194	0.00101581
TM7	0.0132067	0.000184371	9.61529e-05	0.000541847	0.000326004	0.000204795	0.00565877	0.0117892	0.000155808	0.000640655	0.000247555	0.00445572	0.010128	0.000161311	0.00114701	0.000127359	0.00391428	0.000582013	0.00920077	0.0250896	0.00339414	0.00906843	4.8815e-05	0.00307333	0.00863373	0.000323174	0.000385622	0.000541362	0.0162766	0.00514457	0.000574081	0.0082846	0.000665527	0.00150676	0.00126491	0.00208873	0.00426753	0.0163984	0.0108034	0.00015298	0	2.01753e-05	0	5.74399e-05	0.000265971	0.000233831	0.0012293	0.00387553	0.00131378
Planctomycetes	0.0139001	0.0160557	0.00380766	0.00222596	0.00193972	0.0056555	0.00494889	0.00238824	0.00173786	0.00346891	0.00377522	0.00987824	0.00494622	0.00208091	0.00315064	0.00873685	0.0115694	0.0101726	0.0203596	0.0173835	0.012657	0.0187036	0.00868907	0.0173679	0.0150953	0.0293667	0.00106046	0.0069336	0.0141799	0.0158584	0.0115066	0.0252287	0.00301445	0.00623423	0.0182659	0.00719702	0.0168923	0.0131546	0.0134712	0.000795496	0.000212359	0.000332893	0.000298981	0.00011488	0.00177314	0.000795024	0.00221273	0.000523338	0.000528219
WPS_2	0.0119328	0.00010755	0.000519226	2.9289e-05	3.26004e-05	0	0.000932987	0.000933585	8.38966e-05	0	0	0.00601101	0.00175866	3.22622e-05	0.000653358	0	0.00331971	0.0015183	0.0122958	0.00924731	0.00201485	0.00203524	0	0.00233478	0.0226292	0.000210766	9.64055e-05	0.000249859	0.028182	0.00249948	0	0.0101027	0.000195743	0.00226014	0.00185219	0.000181628	0.00335306	0.00503602	0.010594	0	0	0	0	0	0	0	2.58799e-05	0	0
Acidobacteria	0.00436998	0.000845036	0.000105768	0.00103976	0.00135292	0.000661647	0.001724	0.00017369	0.000850952	0.00214073	0.00133061	0.00221385	0.000738007	9.67867e-05	0	0.017168	0.00688715	0.00108811	0.0033266	0.0104839	0.0126841	0.0253761	0.0165483	0.0207271	0.00956859	0.000885217	5.50888e-05	0.0137631	0.00948878	0.0191829	0.0222644	0.0180499	0.00165729	0.0016386	0.00796591	0.00551696	0.00464856	0.00878168	0.00920496	7.649e-05	0.000196024	6.0526e-05	9.19942e-05	5.74399e-05	0.000126653	0	0.000439959	0.000113154	2.70882e-05
Euryarchaeota	0.00146741	0.000338014	0.000749993	0.00989969	0.00236353	0.00559249	0.00200795	0.00410343	0.00425476	0.00489085	0.00959277	0.00266222	0.00200989	0.00182282	0.00442831	0.0156907	0.00111483	0.00655398	0.00440037	0.00209677	0.00831632	0.016488	0.0119597	0.0116501	0.00569166	0.000407481	4.13166e-05	0.00578841	0.000639693	0.00826286	0.00953474	0.016363	0.00405841	0.0036539	0.0216691	0.0109431	0.0076206	0.00632639	0.00659229	0.00099437	0.000343042	0.000514471	0.000873945	0.000473879	0.012108	0.00210448	0.00188923	0.000537482	0.000446955
Lentisphaerae	0.000483762	0	2.88459e-05	4.39335e-05	0	4.72605e-05	4.05647e-05	8.68451e-05	0	0.000187509	0.000309444	9.80818e-05	9.42137e-05	0	0	0.00104435	0.000272513	0.000556708	0.000357925	0	0.000486809	0.000978978	0.00139123	0.00195359	0.000357447	5.62042e-05	0	0.000499719	0.000159923	0.000254802	0.000599042	0.000112461	0.000143545	0.000244849	0.000135526	0.000204332	0.00142251	0	0.000518123	0	3.26707e-05	2.01753e-05	0	0	0.000126653	0	7.76398e-05	7.07214e-05	0
OP11	0.0199149	0.000169007	1.92306e-05	0	9.78011e-05	0	0.00448239	0.000825029	0	0.00010938	0.000433222	0.00207373	0.00177436	6.45245e-05	0.000203267	7.64156e-05	0.00619348	0.000885672	0.00378979	0.00612903	0.00231234	0.000386439	0.00039052	0.00140563	0.00706646	0.000590145	0.000316761	4.16432e-05	0.00950655	0.00192921	0.00269569	0.0062978	0.000234892	0.00101706	0.00180701	0.00660673	0.00200676	0.00458798	0.0075624	6.1192e-05	0	0	0.000183988	4.30799e-05	0.000506611	0	5.17598e-05	0	0
Chlorobi	0.00338633	0.00251974	0.000221152	5.8578e-05	0.000309703	3.1507e-05	0.00123722	0.00223626	2.39705e-05	9.37544e-05	0.000680777	0.00203169	0.000722305	0.000790425	0.000217786	0.000305662	0.0022792	0.000936282	0.00227388	0.00367384	0.00434071	0.000978978	0.000146445	0.00414542	0.00368446	0.00376568	6.8861e-05	0.00089533	0.00094177	0.0050475	0.000823682	0.00616659	0.00058723	0.000772215	0.0157361	0.00138492	0.00215917	0.00458798	0.00318591	3.0596e-05	0	2.01753e-05	0.000344978	0.00024412	7.59917e-05	0	9.05797e-05	0	2.70882e-05
Gemmatimonadetes	0.00217693	0.000414836	0.000173075	7.32225e-05	0.000244503	9.45209e-05	0.00060847	0.000781606	0.000191764	0.000796912	0.000618888	0.000826689	0.000785114	0.000129049	0.000116152	0.0115388	0.00161031	0.00113872	0.000631632	0.00159498	0.00624738	0.00734233	0.0128383	0.0109353	0.0116308	0.0013208	0.000330533	0.00914069	0.00104839	0.0101799	0.0130541	0.00386115	0.0015268	0.00178928	0.0048187	0.00283794	0.00543603	0.00413993	0.00662536	6.1192e-05	3.26707e-05	0	4.59971e-05	0	0.000151983	0	0.00011646	2.82885e-05	2.70882e-05
TM6	0.000677266	0.00106014	1.92306e-05	0.000205023	8.15009e-05	0.00036233	0.00204852	0.000369092	9.58819e-05	0.000125006	0	0.001205	0.000533878	0	7.25953e-05	0.000356606	0.000148644	0.000253049	0.000673741	0.00236559	0.000405674	5.15251e-05	0	0.00195359	0.000852374	0.00213576	2.75444e-05	0.000145751	0.000781847	0.000291202	0.000449281	0.00412356	0.00030014	0	0.0106162	0.00236117	0.000101608	0.00198932	0.000529147	6.1192e-05	4.9006e-05	0	0.000275983	0	0.0009119	0	0.000271739	2.82885e-05	5.41763e-05
SBR1093	0.000290257	0.000491657	0	2.9289e-05	0	0	6.0847e-05	0.000303958	0	0	6.18888e-05	0.000644538	3.14046e-05	0	2.90381e-05	0.000483965	0.000445931	0.000657928	0.00145275	0.000268817	0.000135225	0.000128813	0.000317298	0.000571783	8.24878e-05	0.000295072	0	0.0010619	0.00124385	0.000327602	0.000399361	0.000674764	0	0.00105473	0.00144561	0.000408664	0.00137171	0.00103946	0.000507099	3.0596e-05	3.26707e-05	2.01753e-05	0	0.0001436	0	0	7.76398e-05	0.000183876	6.77204e-05
PAUC34f	6.45016e-05	0	0	0	0.000260803	0	0	4.34226e-05	0	0	6.18888e-05	8.40701e-05	0.000188427	3.22622e-05	0.000101633	0.00461041	0.000272513	0.0015183	4.21088e-05	5.37634e-05	0.00254222	0.00360676	0.0065168	0.00457426	0.00173224	0.000182664	0	0.00505965	5.33077e-05	0.00275429	0.00364417	0.00103089	0.00133105	0.00113007	0.000376461	0.00179358	0.00411512	0.00105739	0.00134492	0	0	0	0	0	2.53306e-05	0	0	0	2.70882e-05
Epsilonproteobacteria	0.00020963	0	0.000105768	0.000102512	0	0.00196919	6.0847e-05	4.34226e-05	0	0.000406269	0.000185667	0.000280234	0.000266939	0	0	5.09437e-05	0	5.06098e-05	4.21088e-05	0	0	0.000257626	0	0	0	0	0	0	0.000106615	0.000109201	0.00104832	5.62303e-05	0.000247941	7.53381e-05	0.000150584	0.000544885	0	0.000322592	0.000286621	0.00015298	4.9006e-05	0.000242104	4.59971e-05	5.74399e-05	0.00575004	0.000935322	0.00597826	0.00473833	0.000121897
Parvarchaeota	0.00283807	0	0	0	0.000277103	0	0	4.34226e-05	2.39705e-05	0	0	7.00584e-05	0	0.000209704	4.35572e-05	0.000713212	0	0	8.42176e-05	0	0.000540899	0.000360676	0.00058578	0.000476485	0.00123732	8.43064e-05	0	0.00191559	3.55385e-05	0.00139534	0.00127296	7.49738e-05	0.000730775	0	0.000225876	0.00113518	0	0.00200724	0.00084884	0	0	0	0	4.30799e-05	0	0.000654726	0	0	0
Spirochaetes	0.00132228	0.000307286	0.000173075	0.000659003	0	3.1507e-05	0.000851858	0.00188888	4.79409e-05	0.000125006	0.000371333	0.0025221	0.00109916	0	0.000232305	0	0.000867088	0.000404879	0.00301078	0.00143369	0.000392152	0.00079864	0.00029289	0.000452661	0.00258462	0.000407481	6.8861e-05	0.000749578	0.00310962	0.000169868	0.000823682	0.000918429	5.21982e-05	0.00058387	0.000828213	0.00138492	0.000812864	0.000824402	0.00326307	0	0	0	0	0	0.00021531	0	0.00015528	8.48656e-05	0
BRC1	0.000290257	0.00075285	0	0	8.15009e-05	0	0.000223106	0.00017369	0	0	0.00247555	0.000238199	9.42137e-05	8.06556e-05	0	0.000305662	0.000322061	0	0.000421088	0.000125448	0.00010818	5.15251e-05	0.000122038	0.000190594	0.000247463	0.00210766	0	0.000312324	0	0.000279069	0.000424321	0.00112461	0.000156595	3.7669e-05	0.00444224	0.000976252	0.000177814	8.96089e-05	0.000275597	0	0	0	0.00032198	2.872e-05	6.33264e-05	0	0	0	0
Unclassified Proteobacteria	3.22508e-05	0	0	2.9289e-05	0.000179302	0	6.0847e-05	0	0.000287646	0	0	4.20351e-05	0	3.22622e-05	0	0.000993403	0.000718444	0.000733843	0.000421088	0.000143369	0.000784303	0.000257626	0.000463743	0.00033354	0.000109984	0	0	0	5.33077e-05	0.000279069	0	9.37172e-05	3.91486e-05	0.000960561	9.03506e-05	0	0.00038103	8.96089e-05	0.000154335	0.000214172	0.000359377	6.0526e-05	0.000114993	0.0002872	0	0.000140298	0	0	0
Tenericutes	0.00274132	4.60929e-05	0.0012596	0.000234312	0.000244503	0.000204795	0.000141976	8.68451e-05	8.38966e-05	0	0.00232083	0.000126105	0.000125618	0.000129049	0.000188748	0.00216511	0.000520253	5.06098e-05	0.00033687	0.000143369	0.000297494	0.000360676	0.00019526	0.000190594	0.000439935	0.000112408	0	0.00166573	0.00101285	0.000157734	0.0017472	0.000168691	0.00126581	7.53381e-05	0.000165643	0.00070381	5.0804e-05	3.58436e-05	0.000330717	9.1788e-05	3.26707e-05	7.06136e-05	0.000275983	0.00012924	0.000303967	0.000654726	0	0	0.000108353
ZB3	6.45016e-05	4.60929e-05	0	0	0	0	0	0	0	6.25029e-05	0	0	0	0	0	0.000916987	0.000520253	0.000126525	0.000168435	0.000125448	0.00114941	0.000850165	0.00205023	0.000428837	0.000329951	2.81021e-05	0	0.000458076	0.000106615	0.00115267	0.000199681	0	2.60991e-05	0.000320187	0	0	0.000330226	0.000179218	0.00025355	6.1192e-05	0	0	0	2.872e-05	2.53306e-05	0	3.88199e-05	0	0
Nitrospirae	3.22508e-05	3.07286e-05	1.92306e-05	0.000102512	6.52007e-05	0	0	0	7.19114e-05	0.000140632	6.18888e-05	0.000126105	0	0.000177442	2.90381e-05	0.000152831	0.000148644	7.59148e-05	4.21088e-05	3.58423e-05	2.70449e-05	0	0	0.00033354	5.49919e-05	2.81021e-05	0	8.32865e-05	7.1077e-05	0.000169868	9.98403e-05	7.49738e-05	0.00028709	3.7669e-05	0.000120467	0.000840031	0.000177814	0.00050181	0.000826792	0.000107086	6.53413e-05	4.03506e-05	0	2.872e-05	3.79958e-05	0.000140298	0.00011646	0.000141443	8.12645e-05
Fusobacteria	0	0	0.000105768	0	0	3.1507e-05	0	0	0	3.12515e-05	0	0	0	0	0.000522686	7.64156e-05	0	0	0.000989557	0	2.70449e-05	0	0	0	0	2.81021e-05	0	0	3.55385e-05	0	0	0	0	0	0	0	0	0	0	0	0	0	0	0	6.33264e-05	0	5.17598e-05	0	0
Thermi	0.000112878	0.000291921	0	0	3.26004e-05	3.1507e-05	0.00026367	0.000825029	0	0	0	0.000602502	0.000219832	0	0	0.000254719	9.90958e-05	5.06098e-05	0.000252653	0.00188172	0.000851915	0.000412201	0.00114715	0.000881498	0.000357447	0.00026697	0	0.000145751	0.000159923	0.000691605	0.000648962	0.000730994	0.000130495	7.53381e-05	0.00159619	0.000930845	0	0.00105739	0.00084884	0	0	0	0	0	0	0	0	0	0
NKB19	0.000612765	0.000199736	3.84612e-05	2.9289e-05	0	0	6.0847e-05	0.000238824	0	3.12515e-05	0	0.000784654	0.00109916	0	0	0	0	0	0.00101061	0.000734767	0	0.00113355	0	0.00016677	0.000412439	0.000421532	0	0	0.000995078	0.000206268	9.98403e-05	0.0012933	3.91486e-05	0	0.00127997	0.000272442	0.000406432	0.000358436	0.000154335	0	0	0	0	0	0.000139318	9.35322e-05	0.000245859	0	5.41763e-05
Caldithrix	3.22508e-05	0	0	0	0	0	0	0	0	0	0	2.80234e-05	0	0	0	5.09437e-05	0	0	0	0	0	0	0.000122038	4.76485e-05	0	0	0	0	0	2.42668e-05	0.000424321	3.74869e-05	0	0	0.000165643	0.00140762	0	0	8.81912e-05	0	0	0	0	0	0	0	0	0	0
AncK6	4.83762e-05	3.07286e-05	0	0	6.52007e-05	0	0	0	0	0	0	0	6.28091e-05	0	0	0.000509437	0	0	0	0	0.000662601	0.000978978	0.00134241	0.000905322	0.00104485	4.21532e-05	0	0.000291503	0	0.000570271	0.000449281	0.000281152	3.91486e-05	0.000150676	3.01169e-05	4.54071e-05	0.000711256	0.000232983	0.000264574	0	0	0	0	0	0	0	0	0	0
Elusimicrobia	0.000193505	0	0.000259613	0	0	7.87674e-05	0	0	0	0	0	0.000126105	0	0	0	0	9.90958e-05	7.59148e-05	0	0	6.76123e-05	0	0	0.000381188	0.000384943	0	0	4.16432e-05	0	3.64003e-05	0	0.000243665	0	0	0	0	5.0804e-05	0.000161296	0.000154335	0	0	0	0	0	0.000949896	0.000140298	0	0	0
Deferribacteres	0	0	0	0	0	0	0	0	0	0	0	0	0	0	0	0.000254719	0	0	4.21088e-05	0	0.00010818	0.000463726	0.000268483	0	0	0	0	0.000166573	0	4.85337e-05	0.000224641	0.000168691	0	0	0	0	7.6206e-05	0	0.000176382	0	0	0	0	0	0.00067126	0	0.000802277	0.000905233	0
Zetaproteobacteria	6.45016e-05	0	0	0.000541847	8.15009e-05	0.000157535	6.0847e-05	0	0.000119852	7.81287e-05	0	0.000210175	0	0	0	0	0	0	4.21088e-05	0.000179211	6.76123e-05	0	0	0	0	0	0	6.24649e-05	0	6.06671e-05	0.0001248	0	2.60991e-05	0	0	0.000431367	0	0.000824402	0.000154335	9.1788e-05	0	7.06136e-05	6.89957e-05	0.00012924	5.06611e-05	0.000187064	0	0	0
OP3	0.000145129	0	0	4.39335e-05	0.000163002	3.1507e-05	0.000121694	0	0	0.00010938	0	9.80818e-05	6.28091e-05	0	0	0.000203775	4.95479e-05	0	0.000105272	0	2.70449e-05	0.000128813	4.8815e-05	0	0	7.02553e-05	0	0.000229038	0	0.000109201	0	0	0.000535032	3.7669e-05	3.01169e-05	4.54071e-05	0.000177814	0	0.000132287	0	3.26707e-05	0	6.89957e-05	0	0.00024064	0	0	0	0
Unclassified	6.45016e-05	0	0	0	6.52007e-05	6.3014e-05	6.0847e-05	4.34226e-05	2.39705e-05	0	6.18888e-05	8.40701e-05	3.14046e-05	0	0	7.64156e-05	0	0	0	3.58423e-05	0.000189315	0	0.000219668	0.00016677	0.000467431	0	0	0	0	4.85337e-05	0.000524161	0.000149948	0	0	7.52921e-05	0.000249739	0.000177814	3.58436e-05	6.61434e-05	3.0596e-05	3.26707e-05	0	0	0	0.000202645	0	3.88199e-05	0	6.77204e-05
Deinococcus_Thermus	0	0	0	0	0	0	0	4.34226e-05	0	0	0	0	0	0	0	0	0	0	4.21088e-05	0	5.40899e-05	0	0	0	0	0	0	0	0	6.06671e-05	0	0	0	0	0.000120467	0.000454071	0	8.96089e-05	0	0	0	0	0	0	0	0	0	0	0
Spirochaetae	0	0	0	4.39335e-05	6.52007e-05	3.1507e-05	0.000101412	0	0	0.00010938	0.000402278	0.000196164	0.000282641	0	0	0.000280191	0	0	4.21088e-05	3.58423e-05	0.00016227	0.000154575	0.000341705	0.000119121	5.49919e-05	0	0	0.000187395	0	0.000206268	0.000399361	3.74869e-05	0.000104396	3.7669e-05	0	0.000295146	0	3.58436e-05	5.51195e-05	0	0	0	0	0	0	9.35322e-05	0	0	0
Synergistetes	0	0.000153643	0	0	0	0.000110274	0.000162259	8.68451e-05	0	0	0	4.20351e-05	7.85114e-05	0	0.000101633	0	4.95479e-05	0	0	0.000304659	0	0	0	0	0	0.000379379	0.000220355	0	0	0	0	0.000187434	0	0	4.51753e-05	0	0	3.58436e-05	2.20478e-05	0	0	0	0	0.00010052	0.000202645	0	0	0	6.77204e-05
GN04	0	0	0	0	0	0	0	0	0	0	0	2.80234e-05	0	3.22622e-05	0	0	0	0	4.21088e-05	0	0	0	0	0	0	0	0	0	0	0	0	0	0	7.53381e-05	0	0	0	0	2.20478e-05	0	0	0	0	0	8.8657e-05	0	0	0	0
WS3	0	0	0	0	0	9.45209e-05	0	0	0	4.68772e-05	0	0.000112093	3.14046e-05	0	0	5.09437e-05	4.95479e-05	0	0	7.16846e-05	6.76123e-05	0.000154575	0	0	5.49919e-05	0.000168613	0	0	0	0	0.0001248	7.49738e-05	2.60991e-05	0	0.00019576	0.000340553	0	7.16872e-05	0.000110239	0	0	0	0	0	0	0	0	0	0
Thaumarchaeota	9.67523e-05	0	0	0	0	0	0	0	0	0	0	0	0	0	0	0.000178303	7.43218e-05	0.000126525	4.21088e-05	0	0.000189315	0.000128813	0.000317298	9.52971e-05	0.00013748	0	0	0.000249859	5.33077e-05	7.28005e-05	7.48802e-05	0	0.000143545	9.41726e-05	0	4.54071e-05	0	3.58436e-05	3.30717e-05	0	0	0	0	0	0	0	0	0	0
Armatimonadetes	0	3.07286e-05	0.000221152	5.8578e-05	0	3.1507e-05	0	4.34226e-05	0	0	6.18888e-05	8.40701e-05	0.000157023	0	2.90381e-05	0	4.95479e-05	0	0	0.000268817	6.76123e-05	0	4.8815e-05	0	5.49919e-05	0	0	4.16432e-05	0.000248769	0.000145601	0.000299521	3.74869e-05	0	0	0.000255993	0	0	0.00019714	3.30717e-05	0	0	0	0	0	6.33264e-05	0	0	0	0
GN01	0	0	0	0	0	0	0	0	0	0	0	0	3.14046e-05	0	0	0	0	0	4.21088e-05	0	0	0	0	0	0	0	0	0	0	0	0	0	0	0	0	0	0	0	0	0	0	0	0	0	0	0	0	0	0
AC1	0	0	0	5.8578e-05	3.26004e-05	0	0	0	0	0	0.000247555	0	4.71069e-05	0	0	7.64156e-05	0	0	0	0	0	0	0	0	0	0	0	0	0	2.42668e-05	0	0	5.21982e-05	0	0	0	0	0	0	0	3.26707e-05	0	0	0	0	0	0	0	0
Poribacteria	0	0	0	0	0	0	0	0	0	0	0	0	0	0	0	0	0	0	0	0	0.00016227	7.72877e-05	0	0	0	2.81021e-05	0	4.16432e-05	3.55385e-05	0	4.99201e-05	3.74869e-05	0	0	3.01169e-05	0	0	0	0.000121263	0	0	0	0	0	0	0	0	2.82885e-05	4.06322e-05
Fibrobacteres	0	0	0	0	0	3.1507e-05	0	0	0	0	0	0	0	0	0	0	0	0.000202439	0	0	2.70449e-05	0	4.8815e-05	0	5.49919e-05	0	0	0	0	0	0	0	0	0	0	0	5.0804e-05	0	0	0	0	0	0	0	7.59917e-05	0.000140298	0	0	0
Thermotogae	0	0	0	2.9289e-05	4.89006e-05	0	0.000121694	0	2.39705e-05	0	0.000154722	0.000182152	9.42137e-05	0	0	5.09437e-05	0	5.06098e-05	6.31632e-05	0	0.000121702	0	4.8815e-05	0	0	0	0	6.24649e-05	0	0	0	3.74869e-05	0	0.000113007	0	0	0	0	0	4.5894e-05	6.53413e-05	0	4.59971e-05	2.872e-05	0	0	0	0	2.70882e-05
LD1	0	0	0	4.39335e-05	0.000130401	0	0	0	2.39705e-05	0	0	2.80234e-05	0	0	0	0	0	0	0	0	0	0	0	0	0	0	0	0	0	0	0	0	0	0	0	0	0	0	0	0	0	0	0	0	0.000177314	0	2.58799e-05	0	0
WS6	0	0	0	0	0	0	0	0	0	0	0	0	3.14046e-05	0	0	0	0	0	0	0	0	0	0	0	0	0	0	0	0	0	0	3.74869e-05	0	0	4.51753e-05	9.08141e-05	0	3.58436e-05	0	0	0	0	0	0	2.53306e-05	0	0	0	0
H_178	0	0	0	0.000131801	0	0	0	0	0	9.37544e-05	0	0	0.000172725	0	0	0	0	0	0	0	0	0	0	0	0	0	0	0	0	0	0	0	0	0	3.01169e-05	0	0	0	0	0	0	0	0	0	0	0	0	0	0
WWE1	0	0	0	0	0	0	0	0	0	0	0	4.20351e-05	0	0	0	0	0	0	0	0	0	0	0	0	0	0	0	0	0	4.85337e-05	0	0	0	0	0	0	0	0	0	0	0	0	0	0	0	0	0	0	0
SR1	0	0	0	0	0	0.000141781	0	0	0	0	0	0	0	0	0	0	0	0	0	3.58423e-05	0	0	0	0	0	0	0	0	0	0	0	0	0	0	0	0	0	0	0	0	0	0	0	0	0	0	0	0	0
Aquificae	0	0	0	0	0.000130401	7.87674e-05	0	0	0	0	0	0	0	0	0	0	0	0	0	0	0	5.15251e-05	0	0	0	0	0	0	0	2.42668e-05	0	0	6.52477e-05	0	0	0	7.6206e-05	0	0	0	0	0	0	0	0	0	0	0	0
Parcubacteria	4.83762e-05	0	0	2.9289e-05	0	0	0	0	0	0	6.18888e-05	0	0	0	0	0	0	0	0	0	0	0	0	0	0	0	0	0	0	0	9.98403e-05	0	0	3.7669e-05	0	0	0	3.58436e-05	0.000121263	0	0	0	0	0	3.79958e-05	0	0	0	0
WS5	4.83762e-05	0	0	2.9289e-05	0	0.000110274	0	4.34226e-05	0	0	0	2.80234e-05	0	0	0	0	0	0	0	0	0	0	0	0	0	0	0	0	0	2.42668e-05	0	7.49738e-05	0	0	0	0	0	0	0	0	0	0	0	0	0	0	0	0	0
OP9	3.22508e-05	0	0	2.9289e-05	0	0	0	0	0	0	0	0	0	0	0	0	0	0	0	0	0.00010818	0	4.8815e-05	0	0	0	0	0	0	3.64003e-05	0	5.62303e-05	0	0	0	4.54071e-05	0	7.16872e-05	2.20478e-05	0	0	0	0	0	0	0	0	0	0
BHI80_139	0	0	0	0	0	0	0	4.34226e-05	0	0	0	2.80234e-05	0	0	0	7.64156e-05	0	0	6.31632e-05	0	0	0	9.763e-05	0	0	0	0	0.000104108	0	0	0	0	3.91486e-05	0	0	6.81106e-05	0	0	0	0	0	0	0	0	0	0	0	0	0
MVP_21	0	0	0	0	0	0	0	0	0	0	0	0	0	0	0	0	0	0	0	0	4.05674e-05	0	0	4.76485e-05	0	0	0	0	0	0	0	0	0	0	0	0	0.000101608	0	0	0	0	0	0	0	0	0	0	0	0
TA18	6.45016e-05	0	0	0	0	0	0	0	0	0	6.18888e-05	0	0	0	0	0	0	0	0	0	0	0	0	0	0	2.81021e-05	0	0	0	0	4.99201e-05	9.37172e-05	0	0	3.01169e-05	0	0	0	0	0	0	0	0	0	0	0	0	0	0
KSB3	0	0	0	0	0	0	0	4.34226e-05	0	0	0	2.80234e-05	0	0	0	5.09437e-05	0	0	0	0	0	0	0	0	0	0	0	0	0	0	9.98403e-05	0	0	3.7669e-05	3.01169e-05	0	0	0	0	0	0	0	0	0	0	0	0	0	0
NC10	0	0	0	0	0	0	0	0	0	0	0	0	0	0	0	0	4.95479e-05	0	0	0	0	0	0	0	0	0	0	0	0	0	0	0	0	9.41726e-05	0	0	0	0	4.40956e-05	0	0	0	0	0	0	0	0	0	0
SC4	0	0	0	0	0	0	0	0	0	0	0	0	0	0	0	0	0	0	0	0	0	0	0	0	0	0	0	0	0	0	0	0	0	0	0	0	0	0	8.81912e-05	0	0	0	0	0	0	0	0	0	0
Caldiserica	0	0	0	2.9289e-05	0	4.72605e-05	4.05647e-05	0	0	0	0	0	0	0	0	0	0	0	0	0	0	0	0	0	0	2.81021e-05	0	0	0	0	0	0	0	0	0	0	0	0	0	3.0596e-05	0	0	0	0	5.06611e-05	0	0	0	0
TA06	0	0	0	5.8578e-05	6.52007e-05	3.1507e-05	0	0	0	0	0	0	0	0	0	0	0	0	0	0	0	0	0	0	0	0	0	0	0	0	0	0	0	0	0	0	0	0	0	0	0	0	0	0	0	0	0	0	0
CD12	0	0	0	0	0	0	0	0	0	0	0	0	0	0	0	0	0	0	0	0	0	0	0	0	0	0	0	0	0	0	0	0	0	0	0	0	0	0	0	0	4.9006e-05	0	0	0	6.33264e-05	0	0	0	0
OP8	0	0	0	0	0	3.1507e-05	0	0	0	0	0	0	0	0	0	0	0	0	0	0	4.05674e-05	0	0	0	0	0	0	0	0	0	0	0	0	0	0	0	0	3.58436e-05	0	0	0	0	0	0	0	0	0	0	0
MVS_104	0	0	0	0	0	0	0	0	0	0	0	0	0	0	0	0	0	0	0	0	5.40899e-05	0	0	0	0	0	0	0	0	0	0	0	0	0	0	0	0	0	2.20478e-05	0	0	0	0	0	0	0	0	0	0
WS4	0	0	0	0	0	0	0	0	0	0	0	0	0	0	0	0	0	0	0	0	0	0	0	0	0	0	0	0	0	0	0	0	0	0	0	0	0	5.37654e-05	3.30717e-05	0	0	0	0	0	0	0	0	0	0
OP1	0	0	0	0	0	3.1507e-05	0	0	3.59557e-05	0	0	0	0	0	0	0	0	0	0	0	2.70449e-05	0	4.8815e-05	0	0	0	0	0	0	0	0	0	0	0	0	0	0	0	0	0	0	0	0	0	0	0	0	0	0
Dictyoglomi	0	0	0	0	0	0	0	0	0	0	0	0	0	0	0	0	0	0	0	3.58423e-05	2.70449e-05	0	4.8815e-05	0	0	0	0	0	0	0	0	0	0	0	3.01169e-05	0	0	0	0	0	0	0	0	0	0	0	0	0	0
AD3	0	0	0	0	0	0	0	0	0	0	0	0	0	0	0	0	0	0	0	0	0	0	0	0	0	0	0	0	0	4.85337e-05	0	0	0	0	0	0	0	0	0	0	0	0	0	0	0	0	0	0	0
WS2	0	0	0	0	0	0	0	0	0	0	0	0	0	0	4.35572e-05	0	0	0	4.21088e-05	0	0	0	0	0	0	0	0	0	0	0	0	0	0	0	0	0	0	0	0	0	0	0	0	0	0	0	0	0	0
Chrysiogenetes	0	0	0	0	0	0	0	0	0	0	0	0	0	0	0	0	0	0	0	0	0	0	0	0	0	0	0	0	0	0	0	0	0	0	0	0	0	0	3.30717e-05	0	0	0	0	0	0	0	0	0	0
LCP_89	0	0	0	0	0	0	0	0	0	0	0	0	0	0	0	0	0	0	0	0	0	0	0	0	0	0	0	0	0	0	0	0	0	0	0	0	0	0	0	0	0	0	0	0	0	0	0	0	0
Thermodesulfobacteria	0	0	0	0	0	0	0	0	0	0	0	0	0	0	0	0	0	0	0	0	0	0	0	0	0	0	0	0	0	0	0	0	2.60991e-05	0	0	0	0	0	0	0	0	0	0	0	0	0	0	0	0
TPD_58	0	0	0	0	0	0	0	0	0	0	0	0	0	0	0	0	0	0	0	0	0	0	0	0	0	0	0	0	0	0	0	0	0	0	0	0	0	0	0	0	0	0	0	0	0	0	0	0	0
FCPU426	0	0	0	0	0	0	0	0	0	0	0	0	0	0	0	0	0	0	0	0	0	0	0	0	0	0	0	0	0	0	0	0	0	0	0	0	0	0	0	0	0	0	0	0	0	0	0	0	0
FBP	0	0	0	0	0	0	0	0	0	0	0	0	0	0	0	0	0	0	0	0	0	0	0	0	0	0	0	0	0	0	0	0	0	0	0	0	0	0	0	0	0	0	0	0	0	0	0	0	0
Kazan_3B_28	0	0	0	0	0	0	0	0	0	0	0	0	0	0	0	0	0	0	0	0	0	0	0	0	0	0	0	0	0	0	0	0	0	0	0	0	0	0	0	0	0	0	0	0	0	0	0	0	0
[truncated: 11 more columns]
